# Supplementary material for: Parenteral Nutrition Containing Fish Oil for Hospitalized Non-Intensive Care Unit (ICU) Patients: A Systematic Review, Meta-Analysis, and Cost-Effectiveness Analysis
Source: Nutrients. 2025 Apr 7;17(7):1284. doi: 10.3390/nu17071284 (PMC11990895; doi:10.3390/nu17071284)
Supplement: Supplementary file 1 [file nutrients-17-01284-s001.zip]

Archive with 1 entries (1 files):
- nutrients-3557992-supplementary.pdf
